# Supplementary material for: Three-Dimensional Quantitative Structure–Activity Relationship Study of Transient Receptor Potential Vanilloid 1 Channel Antagonists Reveals Potential for Drug Design Purposes
Source: Int J Mol Sci. 2024 Jul 21;25(14):7951. doi: 10.3390/ijms25147951 (PMC11276937; doi:10.3390/ijms25147951)
Supplement: Supplementary file 1 [file ijms-25-07951-s001.zip]

Archive with 1 entries (1 files):
- ijms-3108471-supplementary.pdf
